# Supplementary material for: Yao medicine Amydrium hainanense suppresses hepatic fibrosis by repressing hepatic stellate cell activation via STAT3 signaling
Source: Front Pharmacol. 2022 Dec 14;13:1043022. doi: 10.3389/fphar.2022.1043022 (PMC9794994; doi:10.3389/fphar.2022.1043022)
Supplement: Supplementary file 2 [file Table1.XLSX]

## Sheet: Fig2
Fig.2A	Body Weight (g)
	Ctrl	CCl4	AHWE-40	AHWE-80	AHWE-160
	25.5	21	22.5	18.5	21
	22.5	22	21	22	21.5
	23	22.5	22	22.5	21.5
	23	22.5	23.5	24.5	22
	24.5	22.5	24.5	24.5	22.5
	24.5	23.5	27	25.5	23.5
	25.5	24			27
Fig.2B	Liver Weight (mg)
	Ctrl	CCl4	AHWE-40	AHWE-80	AHWE-160
	1.04	1.502	1.159	1.229	1.161
	1.304	1.491	1.151	1.435	1.293
	1.136	1.437	1.578	1.431	1.289
	0.948	1.467	1.524	1.237	1.246
	1.352	1.594	1.45	1.13	1.322
		1.787			1.274
		1.528
Fig.2C	Liver/Body Weight (mg/g)
	Ctrl	CCl4	AHWE-40	AHWE-80	AHWE-160
	46.2222	71.5238	51.5111	54.9778	55.0213
	49.3913	68.7308	61.7021	55.8636	55.2857
	50.1739	67.8298	62.2041	56.1176	56.6364
	53.0196	62.125	75.1429	58.5714	57.2889
Fig.2F	Serum ALT level (U/L)
	Ctrl	CCl4	AHWE-40	AHWE-80	AHWE-160
	2.83683	56.5544	33.3641	26.3611	24.7804
	3.0852	56.2448	32.5521	26.2324	25.4686
	2.97156	56.1418	32.9197	26.2324	24.9047
Fig.2G	Serum AST level (U/L)
	Ctrl	CCl4	AHWE-40	AHWE-80	AHWE-160
	9.6888	25.7819	19.4871	18.1421	17.3061
	9.81403	26.3345	19.6303	17.9322	17.3061
	9.93944	26.8118	21.8894	18.1421	16.9608

## Sheet: Fig3
Fig.3B	Col-I protein level (ng/ml)
	Ctrl	CCl4	AHWE-40	AHWE-80	AHWE-160
	0.108325	0.137775	0.127915	0.124645	0.122705
	0.108315	0.13875	0.12769	0.12448	0.12261
	0.10826	0.139	0.12765	0.124215	0.12253
Fig.3C	Hydroxyproline level (μg/ml)
	Ctrl	CCl4	AHWE-40	AHWE-80	AHWE-160
	113	144	137	131	124
	114	145	136	133	124
	101	155	116	123	116
Fig.3D	α-SMA protein level (fold change)
	Ctrl	CCl4	AHWE-40	AHWE-80	AHWE-160
	0.857	1.91963	1.76893	1.7226	1.63197
	1	3.56532	3.04653	1.75567	1.68905
	1.23	3.94721	3.30537	2.53796	1.98895
Fig.3E	Acta2 mRNA expression (fold change)						Col1a1 mRNA expression (fold change)						Col3a1 mRNA expression (fold change)
	Ctrl	CCl4	AHWE-40	AHWE-80	AHWE-160		Ctrl	CCl4	AHWE-40	AHWE-80	AHWE-160		Ctrl	CCl4	AHWE-40	AHWE-80	AHWE-160
	1	2.63255	1.68635	1.24672	1.28242		1	3.37216	1.79128	1.56527	1.33321		0.84	3.85	3.1	2.69	2.03
	1.06402	2.50993	1.66304	1.6861	1.28979		1.04507	3.01201	2.40632	1.49483	1.24557		0.91	3.72	3.51	2.28	2.05
	1.02	2.09566	2.0347	1.25906	0.893929		1.09998	4.32639	3.55893	2.36762	2.04593		1.05	3.46	2.81	1.95	1.03
													1.25	3.57	2.9	2.12	1.45
Fig.3F	Tnfa mRNA expression (fold change)						Il6 mRNA expression (fold change)						II1b mRNA expression (fold change)
	Ctrl	CCl4	AHWE-40	AHWE-80	AHWE-160		Ctrl	CCl4	AHWE-40	AHWE-80	AHWE-160		Ctrl	CCl4	AHWE-40	AHWE-80	AHWE-160
	0.925	5.037	3.726	2.548	1.922		1.00352	71.8293	44.9419	46.1974	32.0453		1.08458	8.89969	6.05044	5.0888	2.85716
	0.969	5.72	3.138	2.752	2.244		1.18361	49.0494	59.7406	55.735	26.8349		0.984249	10.1528	8.88908	4.17824	3.71831
	1.06	5.232	3.898	3.3	2.296		0.708009	70.4785	49.5559	50.3949	34.6837		0.799919	12.9054	5.78385	3.36675	3.97524
							1.18912	50.6618	56.8058	46.0674	21.286		1.17108	11.4362	8.89851	3.91179	1.1693

## Sheet: Fig4
Fig.4A	Cell viability (%) - HSC-T6									Cell viability (%) - RAW264.7
	0	0.05	0.25	0.5	1	1.5	2	2.5		0	0.05	0.25	0.5	1	1.5	2	2.5
	1.31835	1.44101	1.00094	1.14232	0.974719	1.03558	0.727528	0.403558		1.17504	1.25205	1.10765	1.20135	0.913204	1.1545	0.808599	0.634045
	0.94382	0.956929	1.06742	1.10019	0.898876	0.950375	0.675094	0.401685		0.924755	0.916413	0.99984	0.845821	0.888176	0.725172	0.682176	0.585272
	0.861423	0.877341	0.852996	0.801498	0.790262	0.757491	0.69382	0.466292		0.90807	0.927964	0.983154	0.851596	0.806674	0.682176	0.627627	0.693727
	0.876404	0.924157	0.905431	1.14607	0.756554	0.695693	0.625468	0.403558		0.992139	0.931173	1.1115	0.983154	0.90807	0.711696	0.669341	0.62506
Fig.4B	α-SMA protein level (fold change)
	Ctrl	TGF-β1	AHWE-0.25	AHWE-0.5	AHWE-1
	1	2.20492	1.90646	1.86553	1.83898
	1.2	2.33625	2.23015	2.04234	1.81212
	0.9	2.3693	2.04372	1.96409	1.96297
Fig.4C	Acta2 mRNA expression (fold change)						Col1a1 mRNA expression (fold change)						Col3a1 mRNA expression (fold change)
	Ctrl	TGF-β1	AHWE-0.25	AHWE-0.5	AHWE-1		Ctrl	TGF-β1	AHWE-0.25	AHWE-0.5	AHWE-1		Ctrl	TGF-β1	AHWE-0.25	AHWE-0.5	AHWE-1
	0.93	5.33	2.95	2.35	1.46		0.83	2.61	2.58	1.83	0.87		0.84	3.02	2.05	1.64	1.18
	1.03	7.97	3.76	1.78	1.28		0.98	2.98	1.92	1.23	1.06		1.27	2.05	1.86	0.99	1.15
	1.11	5.5	2.7	1.92	1.41		1.09	1.94	1.91	1.62	1.23		1.05	1.97	1.94	1.57	1.15
	0.94	6.61	2.63	1.98	1.53		1.12	2.76	1.45	1.31	1.16		0.9	3.23	1.96	1.11	1.34
Fig.4D	Tnfa mRNA expression (fold change)						II1b mRNA expression (fold change)						Il6 mRNA expression (fold change)
	Ctrl	LPS	AHWE-0.25	AHWE-0.5	AHWE-1		Ctrl	LPS	AHWE-0.25	AHWE-0.5	AHWE-1		Ctrl	LPS	AHWE-0.25	AHWE-0.5	AHWE-1
	1.22	11.02	8.28	11.52	10.21		0.85	1294.65	838.1	906.03	404.24		1.22	215.91	127.98	188.89	129.45
	0.73	12.65	11.81	6.83	8.97		1.34	776.09	659.94	397.98	541.19		1.11	125.55	143.28	85.62	120.44
	1.06	12.21	9.01	8.51	5.72		0.82	632.06	498.93	391.11	514.34		1.01	112.1	138.65	108.44	77.5
	1.06	11.47	9.4	8.6	7.67		1.08	619.59	675.61	483.76	373.6		0.74	153.81	127.26	101.16	78.37

## Sheet: Fig5
Fig.5A	p-STAT3/STAT3 protein level (fold change)
	Ctrl	LPS	AHWE-0.25	AHWE-0.5	AHWE-1
	1.1	1.69341	1.66519	1.56533	1.44279
	1	1.23234	1.11419	1.10622	1.05365
	0.898	1.45	1.44112	1.32079	1.18803
Fig.5B	Stat3 mRNA expression (fold change)
	Ctrl	LPS	AHWE-0.25	AHWE-0.5	AHWE-1
	1.01	6.13	6.98	2.98	1.25
	1.12	5.08	5.05	3.88	1.58
	0.92	6.41	5.3	3.72	1.73
	0.97	6.54	6.09	4.03	1.92

## Sheet: Fig6
Fig.6A	STAT3 protein level (fold change)			Stat3 mRNA expression (fold change) - HSC-T6			Stat3 mRNA expression (fold change) - RAW264.7
	N3	STAT3		N3	STAT3		N3	STAT3
	1.6	29.2576		1	4.47		1.22	35.38
	0.79	21.4334		0.91	4.47		0.99	26.9
	1	22.5687		0.82	5.22		0.75	37.68
				1.34	3.22		1.1	44.38
				1.02	4.35		1.02	36.08
Fig.6B	α-SMA protein level (fold change)
	N3	TGF-β1	TGF-β1+AHWE	TGF-β1+AHWE+STAT3
	0.91	2.40734	1.29446	2.02629
	1	2.51309	1.14906	1.74745
	1.1	1.97249	1.08223	1.81962
Fig.6C	Acta2 mRNA expression (fold change)					Col1a1 mRNA expression (fold change)					Col3a1 mRNA expression (fold change)
	N3	TGF-β1	TGF-β1+AHWE	TGF-β1+AHWE+STAT3		N3	TGF-β1	TGF-β1+AHWE	TGF-β1+AHWE+STAT3		N3	TGF-β1	TGF-β1+AHWE	TGF-β1+AHWE+STAT3
	1.15	3.84	1.84	3.83		0.71	6.24	1.52	8.33		0.86	2.24	2.09	3.59
	1.01	3.08	2.31	3.76		0.75	4.1	1.56	8.96		1.26	2.4	1.98	5.4
	1.06	3.45	1.67	3.44		1.14	4.18	2.03	5.14		0.88	3.2	1.3	3.86
	0.81	3.29	1.49	3.67		1.64	5.35	2.48	8.93		1.04	2.37	1.1	3.55
Fig.6D	Tnfa mRNA expression (fold change)					Il6 mRNA expression (fold change)					II1b mRNA expression (fold change)
	N3	LPS	LPS+AHWE	LPS+AHWE+STAT3		N3	LPS	LPS+AHWE	LPS+AHWE+STAT3		N3	LPS	LPS+AHWE	LPS+AHWE+STAT3
	0.737	14.089	6.474	9.12		0.819	282.675	189.187	265.258		0.616	419.718	319.342	468.487
	1.135	14.181	6.761	12.629		1.12	209.55	177.875	244.738		1.199	530.745	247.439	485.137
	1.029	17.838	7.143	12.144		0.785	233.375	128.433	261.206		1.147	521.269	252.405	689.32
	1.161	17.734	7.945	14.601		1.388	285.63	164.368	254.306		1.181	571.162	353.717	649.069

## Sheet: Fig7
Fig.7B	p-STAT3/STAT3 protein level (fold change)
	Ctrl	CCl4	AHWE-40	AHWE-80	AHWE-160
	1	1.23684	1.15889	1.12921	1.08817
	0.97	1.34851	1.25245	1.20286	1.14658
	1	1.26433	1.2245	1.20239	1.07003
Fig.7C	Stat3 mRNA expression (fold change)
	Ctrl	CCl4	AHWE-40	AHWE-80	AHWE-160
	0.907757	11.0715	5.18066	3.79274	1.67686
	1.11768	8.96148	6.7297	3.71006	2.03995
	0.970779	9.06771	4.84678	2.61878	1.83389
	1.01529	8.81701	5.08487	4.23101	1.86422
